# Supplementary material for: Adverse Effects of Toxic Metal Pollution in Rivers on the Physiological Health of Fish
Source: Toxics. 2022 Sep 8;10(9):528. doi: 10.3390/toxics10090528 (PMC9502420; doi:10.3390/toxics10090528)
Supplement: Supplementary file 1 [file toxics-10-00528-s001.zip]

Archive with 1 entries (1 files):
- toxics-1866577-supplementary.pdf
